# Supplementary material for: Genome-wide identification of xyloglucan endotransglucosylase/hydrolase gene family members in peanut and their expression profiles during seed germination
Source: PeerJ. 2022 May 17;10:e13428. doi: 10.7717/peerj.13428 (PMC9121870; doi:10.7717/peerj.13428)
Supplement: Supplemental Information 1 [file peerj-10-13428-s001.xlsx]

## Sheet: Sheet3
Supplementary File 1 qRT-PCR primers for AhXTHs and reference genes
Gene name	Forward primer	Reverse primer
Actin7	GTCATCGTCATCCTCTTCTC	CATTCCTGTTCCATTGTCAC
AhXTH4	CCGCAAATCTTCACACCTATTC	GGAAACACCAACACCCTCTA
AhXTH5	GCAGGCACTGTCACTTCTTTC	GAATTGTTGCTCCCTGCCAC
AhXTH14	GGACCAACACACGATGAAATTG	TCTCTGTCACCTTTGCCTTG
AhXTH15	GCTCGATGCCTATGGCAGAA	CCGTGACTACACTCAGCAGG
AhXTH16	TCACACGCAGCTTTTGACCT	TGAAGCGATCGAGGAGGAGA
AhXTH24	GGACTTCCACACCTACTCTATCT	TGCACCCTTATTGGCGTATC
AhXTH30	GAGTGGCGACCCTTACATCC	AGGGGTTCCATCCACAGAGA
AhXTH31	GGAAACTCAGCAGGCACTGT	TAGTGGGGTCGAACCTGAGA
AhXTH35	TCTTCAAGTCCCTCCTTGCTTC	CCCATTGTTGAGCATCTTGGC
AhXTH38	CCACCAAGAACTTCCACACTTA	GGGAAAGGAACACCCATAGATT
AhXTH42	CGTGTCCCAATTGATCCTGC	GGCCATGGTCCCATTAGCA
AhXTH52	ATCAATGGAGGAGGCTTAGATG	GTCACCGTTTCTTCTGCATTC
