# Supplementary material for: Genome-wide identification of xyloglucan endotransglucosylase/hydrolase gene family members in peanut and their expression profiles during seed germination
Source: PeerJ. 2022 May 17;10:e13428. doi: 10.7717/peerj.13428 (PMC9121870; doi:10.7717/peerj.13428)
Supplement: Supplemental Information 2 [file peerj-10-13428-s002.xlsx]

## Sheet: Sheet1
Supplementary File 2 Primers of Arabidopsis col-0 and mutant xth22
Gene name	primer sequence
LBb1.3	ATTTTGCCGATTTCGGAAC
LP	AACAAAAACCGCGTGATTTC
RP	CAAGAAGACTTGCCGTTTGAC
