# Supplementary material for: Genome-wide identification of xyloglucan endotransglucosylase/hydrolase gene family members in peanut and their expression profiles during seed germination
Source: PeerJ. 2022 May 17;10:e13428. doi: 10.7717/peerj.13428 (PMC9121870; doi:10.7717/peerj.13428)
Supplement: Supplemental Information 7 [file peerj-10-13428-s007.xlsx]

## Sheet: Sheet1
Supplementary File 7 The FPKM value of AhXTH genes at DS, FS and GS stages
Gene	FS	DS	GS
AhXTH1	0	0	0
AhXTH2	0	0	0
AhXTH3	1.31122	0.58523	4.73554
AhXTH4	0.1916	0.041501	1.31741
AhXTH5	36.5203	0.570568	0.935039
AhXTH6	0	0	0.732785
AhXTH7	0	0	0
AhXTH8	0	0	0
AhXTH9	0	0	0
AhXTH10	0	0	0
AhXTH11	0	0	0.015455
AhXTH12	0	0	0
AhXTH13	217.734	267.02	381.2
AhXTH14	5.72238	0.403998	49.1258
AhXTH15	0.085607	0	2.13408
AhXTH16	0.498631	0.16738	0.716639
AhXTH17	0	0	0
AhXTH18	87.6273	65.7235	217.857
AhXTH19	0	0	0
AhXTH20	0	0	0
AhXTH21	0	0	0
AhXTH22	0	0	0
AhXTH23	0.016416	0	0
AhXTH24	0.12289	0	19.5126
AhXTH25	0	0	0.0176875
AhXTH26	0	0	0
AhXTH27	0	0	0
AhXTH28	0	0	0
AhXTH29	0.0002165	0	1.05809
AhXTH30	2.0641	0.472241	70.8024
AhXTH31	0.071153	0	0.071049
AhXTH32	82.6778	1.28137	0.526739
AhXTH33	0.557814	0	0.190507
AhXTH34	3.5466	1.59078	6.87259
AhXTH35	0.244689	0.0571235	45.4558
AhXTH36	0	0	0
AhXTH37	0	0	0
AhXTH38	4.58248	0.2083	39.0088
AhXTH39	0	0	0
AhXTH40	0.963083	0.79809	1.16218
AhXTH41	0	0	0.02551
AhXTH42	0.2584	0.0365145	0.893758
AhXTH43	151.794	218.073	341.979
AhXTH44	0	0	1.41763
AhXTH45	0.289691	0.116432	0.386717
AhXTH46	0	0	0
AhXTH47	21.3643	13.039	52.9494
AhXTH48	0	0	0
AhXTH49	0	0	0
AhXTH50	0	0	0
AhXTH51	0.420107	0.327104	9.69975
AhXTH52	0.131027	0	0.192659
AhXTH53	0	0	0
AhXTH54	0.177609	0	26.1758
AhXTH55	0.426033	0	0
AhXTH56	0	0	0
AhXTH57	0.0239995	0	0.0175325
AhXTH58	0	0	0
