# Supplementary material for: Genome-wide identification of xyloglucan endotransglucosylase/hydrolase gene family members in peanut and their expression profiles during seed germination
Source: PeerJ. 2022 May 17;10:e13428. doi: 10.7717/peerj.13428 (PMC9121870; doi:10.7717/peerj.13428)
Supplement: Supplemental Information 9 [file peerj-10-13428-s009.xlsx]

## Sheet: Sheet1
Supplementary File 9 The raw data of Ct value used for qRT-PCR in Fig. 5
Biological replicate	Sample name	Ct value
		Actin7	AhXTH4
Rep-1	DS	22.0507	31.8225
Rep-2	DS	22.0494	31.9783
Rep-3	DS	22.116	32.1753
Rep-1	FS	23.9719	32.7916
Rep-2	FS	23.946	32.9275
Rep-3	FS	23.9641	32.9682
Rep-1	GS	24.2584	26.7995
Rep-2	GS	24.2634	26.8055
Rep-3	GS	24.278	26.8513
		Actin7	AhXTH5
Rep-1	DS	19.9363	21.9907
Rep-2	DS	19.7224	21.9383
Rep-3	DS	19.9234	21.92
Rep-1	FS	20.1737	21.0792
Rep-2	FS	19.9538	21.0413
Rep-3	FS	19.9696	21.0987
Rep-1	GS	22.1183	24.1623
Rep-2	GS	22.292	24.1845
Rep-3	GS	22.2363	24.2861
		Actin7	AhXTH14
Rep-1	DS	22.0507	24.2916
Rep-2	DS	22.0494	24.3382
Rep-3	DS	22.116	24.3378
Rep-1	FS	23.9719	25.8694
Rep-2	FS	23.946	25.9308
Rep-3	FS	23.9641	25.8009
Rep-1	GS	24.2584	21.4133
Rep-2	GS	24.2634	21.4097
Rep-3	GS	24.278	21.366
		Actin7	AhXTH15
Rep-1	DS	22.0507	31.8558
Rep-2	DS	22.0494	31.9588
Rep-3	DS	22.116	31.9676
Rep-1	FS	23.9719	31.942
Rep-2	FS	23.946	31.9096
Rep-3	FS	23.9641	31.7238
Rep-1	GS	24.2584	30.1741
Rep-2	GS	24.2634	30.1421
Rep-3	GS	24.278	30.2405
		Actin7	AhXTH16
Rep-1	DS	19.9472	29.8947
Rep-2	DS	19.8546	29.8885
Rep-3	DS	19.8473	29.9088
Rep-1	FS	19.7637	23.4984
Rep-2	FS	19.7581	23.4821
Rep-3	FS	19.9424	23.4121
Rep-1	GS	21.9645	24.686
Rep-2	GS	22.008	24.8095
Rep-3	GS	22.1163	24.8969
		Actin7	AhXTH24
Rep-1	DS	22.0507	29.7047
Rep-2	DS	22.0494	29.7565
Rep-3	DS	22.116	29.6208
Rep-1	FS	23.9719	30.9603
Rep-2	FS	23.946	30.9208
Rep-3	FS	23.9641	30.9385
Rep-1	GS	24.2584	30.6726
Rep-2	GS	24.2634	30.7344
Rep-3	GS	24.278	30.5007
		Actin7	AhXTH30
Rep-1	DS	19.7818	31.932
Rep-2	DS	19.8659	31.3788
Rep-3	DS	19.874	31.6335
Rep-1	FS	21.931	25.9202
Rep-2	FS	21.574	25.7837
Rep-3	FS	21.5447	25.8114
Rep-1	GS	22.0968	19.6814
Rep-2	GS	22.0796	19.6643
Rep-3	GS	22.1328	19.6553
		Actin7	AhXTH31
Rep-1	DS	19.9363	35.1802
Rep-2	DS	19.7224	35.2928
Rep-3	DS	19.9234	34.8409
Rep-1	FS	20.1737	30.1836
Rep-2	FS	19.9538	30.1206
Rep-3	FS	19.9696	30.7705
Rep-1	GS	22.1183	33.2845
Rep-2	GS	22.292	32.911
Rep-3	GS	22.2363	33.4399
		Actin7	AhXTH35
Rep-1	DS	19.9363	31.8994
Rep-2	DS	19.7224	32.587
Rep-3	DS	19.9234	32.174
Rep-1	FS	20.1737	26.9905
Rep-2	FS	19.9538	27.0318
Rep-3	FS	19.9696	27.0397
Rep-1	GS	22.1183	27.8757
Rep-2	GS	22.292	27.8146
Rep-3	GS	22.2363	27.9124
		Actin7	AhXTH38
Rep-1	DS	22.0507	24.3756
Rep-2	DS	22.0494	24.3955
Rep-3	DS	22.116	24.4309
Rep-1	FS	23.9719	25.9506
Rep-2	FS	23.946	25.9576
Rep-3	FS	23.9641	25.8004
Rep-1	GS	24.2584	21.3856
Rep-2	GS	24.2634	21.3917
Rep-3	GS	24.278	21.4178
		Actin7	AhXTH42
Rep-1	DS	19.9775	30.1696
Rep-2	DS	20.0311	30.2464
Rep-3	DS	19.9755	30.332
Rep-1	FS	21.5728	31.9317
Rep-2	FS	21.1926	32.3341
Rep-3	FS	21.2055	31.7728
Rep-1	GS	22.1732	30.4949
Rep-2	GS	22.0485	30.5103
Rep-3	GS	22.0573	30.3918
		Actin7	AhXTH52
Rep-1	DS	22.0507	29.8781
Rep-2	DS	22.0494	29.5612
Rep-3	DS	22.116	29.7237
Rep-1	FS	23.9719	29.868
Rep-2	FS	23.946	29.9274
Rep-3	FS	23.9641	29.9402
Rep-1	GS	24.2584	27.9922
Rep-2	GS	24.2634	28.0211
Rep-3	GS	24.278	28.0325
